# Supplementary material for: Network‐based cytokine inference implicates Oncostatin M as a driver of an inflammation phenotype in knee osteoarthritis
Source: Aging Cell. 2023 Dec 18;23(2):e14043. doi: 10.1111/acel.14043 (PMC10861212; doi:10.1111/acel.14043)
Supplement: Supplementary file 2 — Table S1–S5 [file ACEL-23-e14043-s001.xlsx]

## Sheet: Table S1
Table S1. Summary of included studies assessing the influence of mechanical overload on murine knee joint
Author	Mice strain	Age group				Sex			Joint			Outcome measure						Outcome	Model used
		Y	MA	A		M	F		TF	PF		MP	MM	CO	BP	BI	MB
Faust HJ, 2020 (US)	C57BL/6	2.5m	–	18m		X	–		X	–		–	–	–	–	–	X	P16mRNA	ACLT
Huang H, 2016 (US)	C57BL/6	4m	–	21m		X	–		X	–		X	–	–	–	–	–	Histology score	DMM
Huang H, 2017 (US)	C57BL/6	4m	12m	19m		X	–		X	–		X	X	X	–	–	–	Histology score Subchondral bone thickness	DMM
Ko FC, 2013 (US)	C57BL/6	10w	26w	–		X	–		X	–		X	X	–	–	–	–	Histological score Subchondral bone thickness	Loading
Loeser RF, 2012 (US)	C57BL/6	3m	12m	–		X	–		X	–		X	–	–	–	–	X	ACS score	DMM
Sebastian A, 2020 (US)	C57BL/6	2.5m	15.5m	–		X	–		X	–		X	–	–	–	–	X	OARSI score Bulk RNA-seq	ACL rupture
Abbreviation: A, aged; ACL, anterior cruciate ligament; ACS, articular cartilage structure; BI, biomarker; BP, biomechanical properties; CO, composition; DMM, destabilized medial meniscus; F, female; M, male; MA, middle-aged; MB, molecular biology; MM, morphometry; MP, morphology; OARSI, Osteoarthritis Research Society International; PF, patellofemoral joint; TF, tibiofemoral joint; Y, young.
Reference
Faust, H.J., Zhang, H., Han, J., Wolf, M.T., Jeon, O.H., Sadtler, K., Peña, A.N., Chung, L., Maestas, D.R., and Tam, A.J. (2020). IL-17 and immunologically induced senescence regulate response to injury in osteoarthritis. The Journal of clinical investigation 130, 5493-5507. Huang, H., Veien, E.S., Zhang, H., Ayers, D.C., and Song, J. (2016). Skeletal characterization of Smurf2-deficient mice and…

## Sheet: Table S2
Table S2. Complete list of upregulated and downregulated genes unique to aged knee joint after ACL rupture
Upregulated 241 genes unique to aged knees	Downregulated 77 genes unique to aged knees
8030451A03Rik	1700001O22Rik
Actg2	1700010I14Rik
Adamts18	1700027J07Rik
Adamts9	4931422A03Rik
Adm	5430425K12Rik
Ahr	5730460C07Rik
AI838599	6330409D20Rik
Alpl	9930120I10Rik
Ankrd42	A430072P03Rik
Aplp1	A730036I17Rik
Arntl2	Ankef1
Aspg	Ankrd23
Asphd2	Atad3aos
B4galnt3	Bex1
B630019K06Rik	Cacng1
Baalc	Ccdc180
Bambi	Ccr6
Bcan	Ciao2b
Bdh2	Crtac1
Begain	Cyp4f39
Bfsp1	D830024N08Rik
Brsk1	Dusp9
Btbd11	Frat2
Btbd19	Gjb3
Camkv	Gm14453
Car12	Gm26799
Carmil1	Gm26896
Ccdc120	Gm2830
Ccdc152	Gm31814
Cd209g	Gm33858
Cda	Gm36495
Cdh11	Gm37019
Chic1	Gm37261
Chpf2	Gm37677
Chst14	Gm38345
Cilp	Gm42735
Ckb	Gm43388
Clec3a	Gm43661
Cma1	Gm43863
Col10a1	Gm47171
Col11a1	Gm47662
Col11a2	Gm49553
Col13a1	Gm8424
Col24a1	Gpam
Col27a1	Gstp2
Col2a1	Hal
Col9a1	Hba-a2
Col9a2	Hp
Col9a3	Icam5
Colgalt2	Ifnlr1
Cox4i2	Kcng1
Cpz	Kcnj12
Crispld1	Kcnj9
Csdc2	Klf15
Ctxn1	Klhdc7a
Cyp46a1	Lep
Cyp4f17	Mid1ip1
Dhx58os	Mrps34
Dlx3	Musk
Dlx6	Nat8l
Dock6	Nol3
Dpf1	Npr3
Dync1i1	Nt5c1a
Ecscr	Pcx
Eef1akmt3	Pdlim3
Efcab1	Runx2os2
Efna2	Rxrg
Efna4	Shld1
Efna5	Stbd1
Enc1	Synpo2
Enpep	Tcf15
Epha4	Tekt1
Ephx3	Tmem52
Eps8l2	Trim14
Erbb2	Vwa7
F13a1	Wfdc3
Fam57a	Zkscan16
Fam92a
Fat3
Fblim1
Fbxo27
Fbxw9
Fgf11
Fgfr2
Fgfr3
Flvcr2
Foxc1
Foxd1
Frem1
Frmd5
Fxyd2
Gabrb3
Galnt18
Galnt5
Galr2
Gfra4
Gli1
Glrb
Gm11476
Gm266
Gm38391
Gm43719
Gm43921
Gm45397
Gm45714
Gm6277
Gmds
Gng4
Gramd2
Gsg1l
H2afy2
Hapln1
Havcr2
Hic1
Hilpda
Ier3
Ift43
Ihh
Il17d
Il17rc
Insc
Itga10
Itih5l-ps
Jazf1
Kazald1
Kazn
Kcnk1
Kcp
Lama3
Larp6
Lca5l
Lgi2
Lgi4
Lgr6
Lrrc73
Lxn
Lyplal1
Lyz1
Map2
Matn3
Mcc
Mdfi
Meltf
Mex3a
Mindy4
Mme
Mmp16
Mpv17l
Msi1
Msx1
Muc2
Nav3
Nectin1
Ngf
Omd
P2ry6
Panx3
Papss2
Pard6g
Pcdh17
Pcdhb11
Pcdhb14
Pcdhb16
Pcdhb4
Pcdhb5
Pcdhgb1
Pcdhgc5
Pcgf2
Pde1a
Pgm3
Pid1
Plekhg4
Plekhh2
Plpp2
Plxnb1
Ppfia2
Ppp2r2b
Prdm6
Prss35
Prss46
Prtg
Ptgfr
Ptgis
Pth1r
Ptpn13
Ptprd
Ptprv
Ptx4
R3hdml
Rac3
Rarres1
Rcor2
Rerg
Rgs11
Rhbdl2
Rhod
Rnd2
Rnf152
Sall2
Scrg1
Selenon
Sema6a
Slc13a5
Slc46a1
Slit3
Smpd3
Sp7
Spef1
Sphkap
Spsb4
Stk32c
Stk36
Stx1a
Susd5
Syde1
Syt8
Tfpi2
Tgfb1i1
Thsd1
Tmem132a
Tmem158
Tmem200a
Tnfrsf10b
Tnfrsf11a
Tnfsf11
Tpsb2
Triqk
Ttc9
Tubb3
Tusc3
Ucma
Vps37d
Vstm4
Wnt10b
Wscd2
Zbed5
Zfp618
Zfp827
Zfp948
Zmynd15
2019-09-10
Abbreviation: ACL, anterior cruciate ligament.

## Sheet: Table S3
Table S3. Articular chondrocyte markers (42 genes)
Chondrocyte markers (42 genes)
Acan
Bhlhe41
Chad
Chil1
Chst11
Cilp2
Cnmd
Comp
Crispld1
Cytl1
Efhd2
Epyc
Fxyd2
Fxyd3
Hapln1
Hmgcs1
Lef1
Matn3
Meltf
Msmo1
Nfatc2
Papss2
Ppa1
Prelp
Prkg2
Runx3
Scrg1
Serpina1A
Serpina1B
Serpina1D
Serpine1
Smoc2
Smpd3
Sox9
Srxn1
Syt8
Thbs1
Tnfrsf11B
Tsc22D1
Ucma
Wif1
Wwp2
Gene symbols of chondrocyte markers were extracted by previous single cell RNA-seq data (Sebastian A, Cells 2021).
Reference
Sebastian, A., McCool, J.L., Hum, N.R., Murugesh, D.K., Wilson, S.P., Christiansen, B.A., and Loots, G.G. (2021). Single-Cell RNA-Seq Reveals Transcriptomic Heterogeneity and Post-Traumatic Osteoarthritis-Associated Early Molecular Changes in Mouse Articular Chondrocytes. Cells 10. 10.3390/cells10061462.

## Sheet: Table S4
Table S4. Studies assessing the effects of gene manipulation on cartilage stiffness in murine knee joint
Author	Gene symbol	Transgenesis	Outcome measure	Final follow-up	Category of gene function
					(+)	(-)	(=)
Alberton P, 2019 (Germany)	Acan	Conditional KO and HET	ECM stiffness (SZ, MZ, and DZ)	6 months	X (KO)	–	X (HET)
Alexopoulos LG, 2009 (US)	Col6A1	Global KO and HET	ECM stiffness	1 month	–	X (KO, HET)	–
Batista MA, 2014 (US)	Chad	Global KO	ECM stiffness	12 months	–	X	–
Candela ME, 2016 (US)	Itga5	Conditional KO	ECM stiffness	4 months	X	–	–
Chen Y, 2016 (China)	Matn1	Global KO and HET	ECM stiffness	3 weeks	X (KO, HET)	–	–
Christensen SE, 2012 (US)	Col6A1	Global KO	ECM stiffness	15 months	–	X	–
Coles JM, 2010 (US)	Prg4	Global KO	ECM stiffness	16 weeks	–	X	–
Gamer LW, 2018 (US)	Bmp2	Global KO	ECM stiffness	10 weeks	–	X	–
Gronau T, 2017 (Germany)	Dcn	Global KO	ECM stiffness	3.5 months	X	–	–
Han B, 2019 (US)	Dcn	Global KO	ECM stiffness	3 months	–	X	–
Han B, 2021 (US)	Dcn Bgn	Global KO	ECM stiffness	3 months	–	–	X
Jia H, 2016 (US)	Egfr	Global KO	ECM stiffness	5 months	–	X	–
Li P, 2020 (Germany)	Matn1-4	Global KO	ECM stiffness	12 months	–	X	–
Li Q, 2020 (US)	Dcn	Global KO	ECM stiffness	3 months	–	X	–
Stolz M, 2009 (Switzerland)	Col9A1	Global KO	ECM stiffness	12 months	–	X	–
Wang C, 2019 (US)	Col3A1	Global HET	ECM stiffness	2 months	–	X	–
Wei Y, 2021 (US)	Egfr	Conditional KO	ECM stiffness	4 months	–	X	–
Xu L, 2003 (US)	Col11A1	Global HET	ECM stiffness	–	–	X	–
Xu X, 2016 (US)	Hspg2	Global KO and HET	ECM stiffness	3 days	–	X (KO)	X (HET)
Abbreviation: DZ, deep zone; ECM, extracellular matrix; MZ, middle zone; HET, heterozygous knockout; KO, knockout; SZ, superficial zone.
Reference
Alberton, P., Dugonitsch, H.C., Hartmann, B., Li, P., Farkas, Z., Saller, M.M., Clausen-Schaumann, H., and Aszodi, A. (2019). Aggrecan hypomorphism compromises articular cartilage biomechanical properties and is associated with increased incidence of spontaneous osteoarthritis. International Journal of Molecular Sciences 20, 1008. Alexopoulos, L.G., Youn, I., Bonaldo, P., and Guilak, F. (2009). D…

## Sheet: Table S5
Table S5. Synergistic effects of cytokines-induced ECM remodeling molecules (i.e., MMPs and TIMPs)
Author	Target cytokines	Model used	Outcome measure	ECM expression level
				Increased (+)	Decreased (-)	No significant (=)
Barksby HE, 2006	OSM-IL1	Human chondrocytes	MMPs	X	–	–
Catterall JB, 2001	OSM-IL1	Chondrocyte cell line (T/C28a4)	MMP1	X	–	–
			TIMP1	–	X	–
Cawston T, 1999	OSM-IL1	Human cartilage	MMP1	X	–	–
			TIMP1	–	X	–
Cawston TE, 1998	OSM-IL1	Chondrocyte cell line (T/C28a4)	MMP1	X	–	–
			TIMP1	–	X	–
Hui W, 2003	OSM-TNFα	Bovine chondrocytes & murine knee joint	MMPs	X	–	–
			TIMPs	–	X	–
Koshy PJ, 2002	OSM-IL17	Bovine chondrocytes	MMPs	X	–	–
			TIMP1	X	–	–
	IL6-IL17	Bovine chondrocytes	MMPs	X	–	–
			TIMP1	X	–	–
Koshy PJT, 2002	OSM-IL1	Chondrocyte cell line (T/C28a4)	MMPs	X	–	–
Litherland GJ, 2008	OSM-IL1	Human chondrocytes	MMP1,13	X	–	–
Moran EM, 2009	OSM-IL17	Human chondrocytes	MMP1,13	X	–	–
		Human cartilage explant	MMP1,13	X	–	–
			TIMP1	–	X	–
			MMP/TIMP	X	–	–
Rowan AD, 2001	OSM-IL1	Chondrocyte cell line (T/C28a4)	MMP1	X	–	–
			TIMP1,2	–	X	–
	IL6-IL1	Chondrocyte cell line (T/C28a4)	MMP1	X	–	–
Rowan AD, 2003	OSM-IL1	Human chondrocytes & murine knee joint	MMPs	X	–	–
			TIMPs	–	–	X
Sanchez C, 2004	IL6-IL1	Human chondrocytes	MMP3	–	X	–
	OSM-IL1	Human chondrocytes	MMP3	X	–	–
Abbreviation: ECM, extracellular matrix.
Reference
Barksby, H., Hui, W., Wappler, I., Peters, H., Milner, J., Richards, C., Cawston, T., and Rowan, A. (2006). Interleukin‐1 in combination with oncostatin M up‐regulates multiple genes in chondrocytes: implications for cartilage destruction and repair. Arthritis & Rheumatism: Official Journal of the American College of Rheumatology 54, 540-550. Catterall, J., Carrere, S., Koshy, P., Degnan, B., Shi…
